# Supplementary material for: Characterization dataset for pre- and post-irradiated shrimp waste chitosan
Source: Data Brief. 2020 Jul 25;32:106081. doi: 10.1016/j.dib.2020.106081 (PMC7397402; doi:10.1016/j.dib.2020.106081)
Supplement: Supplementary file 1 [file mmc1.zip]

Archive with 9 entries (9 files):
- FTIR-CH0.docx
- FTIR-CH10.docx
- FTIR-CH20.docx
- TGA-CH0.docx
- TGA-CH10.docx
- TGA-CH20.docx
- XRD-CH0.docx
- XRD-CH10.docx
- XRD-CH20.docx
