# Supplementary material for: Characterization dataset for pre- and post-irradiated shrimp waste chitosan
Source: Data Brief. 2020 Jul 25;32:106081. doi: 10.1016/j.dib.2020.106081 (PMC7397402; doi:10.1016/j.dib.2020.106081)
Supplement: Supplementary file 2 [file mmc2.xml]

<?xml version="1.0" encoding="utf-8" standalone="no"?>
<data>
  <datasets>
    <author>patisiddhartha@gmail.com;patisiddhartha@umt.edu.my</author>
    <type>0</type>
    <dataset>
      <value>4</value>
      <reason>Data will be made available on request</reason>
      <comments />
    </dataset>
  </datasets>
</data>
